# Supplementary material for: Streamlined inactivation, amplification, and Cas13-based detection of SARS-CoV-2
Source: Nat Commun. 2020 Nov 20;11:5921. doi: 10.1038/s41467-020-19097-x (PMC7680145; doi:10.1038/s41467-020-19097-x)
Supplement: Supplementary file 6 — Source Data [file 41467_2020_19097_MOESM6_ESM.xlsx]

## Sheet: Figure 1b
Figure 1b	Conservation across SHERLOCK assay oligo designs
	Position (nt)	fwd	crRNA	rev
	1	99.89
	2	99.94
	3	99.93
	4	99.94
	5	99.94
	6	99.94
	7	99.94
	8	99.94
	9	99.94
	10	99.94
	11	99.94
	12	99.94
	13	99.94
	14	99.94
	15	99.93
	16	99.8
	17	99.94
	18	99.94
	19	99.94
	20	99.94
	21	99.94
	22	99.94
	23	99.94
	24	99.94
	25	99.94
	26	99.94
	27	99.94
	28	99.94
	29	99.94
	30	99.94
	31		99.93
	32		99.94
	33		99.94
	34		99.94
	35		99.94
	36		99.93
	37		99.94
	38		99.94
	39		99.93
	40		99.94
	41		99.93
	42		99.85
	43		99.94
	44		99.94
	45		99.94
	46		99.93
	47		99.91
	48		99.31
	49		99.94
	50		99.93
	51		99.94
	52		99.94
	53		99.94
	54		99.94
	55		99.94
	56		99.94
	57		99.94
	58		99.94
	59			99.94
	60			99.94
	61			99.94
	62			99.94
	63			99.94
	64			99.94
	65			99.94
	66			99.94
	67			99.94
	68			99.94
	69			99.94
	70			99.94
	71			99.94
	72			99.94
	73			99.94
	74			99.94
	75			99.94
	76			99.94
	77			99.94
	78			99.94
	79			99.94
	80			99.94
	81			99.94
	82			99.94
	83			99.94
	84			99.94
	85			99.94
	86			99.94
	87			99.94
	88			99.94

## Sheet: Figure 1d
Figure 1d	2 step SHERLOCK vs. initial one step SHERLOCK
	Target RNA concentration	Two-Pot			Original One-Pot
		Rep 1	Rep 2	Rep 3	Rep 1	Rep 2	Rep 3
	10^6	49043	45724	32098	28139	35549	21992
	10^5	53705	61497	50216	4868	4538	2638
	10^4	60225	76223	65315	460	601	783
	10^3	57545	55841	56151	56	186	130
	100	53455	64182	70177	19	114	39
	10	38453	38076	45731	54	79	121
	NTC	5354	8352	9716	7	46	89

## Sheet: Figure 2a
Figure 2a	Effect of Rnase H on RNA detection
	Target RNA concentration	RNA		RNA + RNAse H
		Rep 1	Rep 2	Rep 1	Rep 2
	10^9	51818	52152	53970	50907
	10^7	20755	19983	53053	52412
	10^6	1715	1938	20193	25441
	10^5	244	254	3594	377
	NTC	38	8	193	315

## Sheet: Figure 2b
Figure 2b	Buffers
		Buffers
		NaCl concentration
		20	60	100
pH	6.8		0.0364906			60mM NaCl	60mM KCl
	7.3	0.169148	0.169148		HEPES	0.587538	1
	8	0.481781	0.587538	0.376139	TRIS	0.752343	0.788447

## Sheet: Figure 2c
Figure 2c	Effect of RPA primer concentration
	Target RNA concentration	320nM		120nM
		Rep 1	Rep 2	Rep 1	Rep 2
	10^5	28912	32420	48815	53555
	10^4	2696	5694	43874	45817
	10^5	230	5196	13374	224
	100	226	254	159	127
	NTC	251	164	125	161

## Sheet: Figure 2d
Figure 2d	Reaction kinetics (normalized values)
LEFT							RIGHT
	Time (min)	Poly U reporter		RNAse Alert				Time (min)	RevertAid		Superscript IV
		Mean	SD	Mean	SD				Mean	SD	Mean	SD
	0	0.0398189	0.00181575	0.0237346	0.00133095			0	0.023543	0.00059708	0.0213096	0.00059708
	5	0.0446208	0.00153733	0.0238953	0.00103879			5	0.0245885	0.00033964	0.0219744	0.00033964
	10	0.0484126	0.00312309	0.0247217	0.00103879			10	0.025504	0.00093373	0.0228593	0.00093373
	15	0.0497394	0.00359518	0.0260186	0.0014121			15	0.0258317	0.00043235	0.0244823	0.00043235
	20	0.0518707	0.00334098	0.0267302	0.00111994			20	0.038304	0.00308884	0.122886	0.00308884
	25	0.0885568	0.0165838	0.0605532	0.00999834			25	0.0988285	0.00855483	0.300353	0.00855483
	30	0.416789	0.0808008	0.156961	0.0269111			30	0.185513	0.0140236	0.453739	0.0140236
	35	0.762499	0.0963315	0.271778	0.0415515			35	0.276356	0.0145146	0.575578	0.0145146
	40	0.926482	0.0709352	0.395145	0.0518907			40	0.366092	0.0111695	0.67056	0.0111695
	45	0.978053	0.0572687	0.502846	0.0603634			45	0.44865	0.0129617	0.745586	0.0129617
	50	0.990995	0.0449458	0.599449	0.0581722			50	0.522726	0.0143411	0.803736	0.0143411
	55	0.993683	0.0447279	0.667026	0.0488231			55	0.599837	0.0238374	0.849342	0.0238374
	60	1	0.0435174	0.738712	0.0589837			60	0.660526	0.0273112	0.887537	0.0273112
	65	0.995352	0.0474516	0.786537	0.0540982			65	0.711443	0.0343004	0.918541	0.0343004
	70	0.997381	0.0422101	0.835946	0.054504			70	0.759705	0.0391223	0.932718	0.0391223
	75	0.992981	0.0432753	0.860404	0.0544877			75	0.801461	0.0437235	0.949188	0.0437235
	80	0.989198	0.0450669	0.893825	0.0487419			80	0.840726	0.0569681	0.966264	0.0569681
	85	0.989857	0.0360971	0.915127	0.050852			85	0.867773	0.0551915	0.970155	0.0551915
	90	0.981871	0.0409028	0.92828	0.0475733			90	0.895356	0.0601754	0.974017	0.0601754
	95	0.985449	0.0432995	0.944439	0.0453334			95	0.925291	0.0638669	0.985725	0.0638669
	100	0.975717	0.041157	0.951796	0.0539521			100	0.943527	0.0718097	0.985158	0.0718097
	105	0.977343	0.0350318	0.960794	0.0368121			105	0.959882	0.0730303	0.994486	0.0730303
	110	0.976778	0.0518336	0.962872	0.047768			110	0.980729	0.0802859	0.994715	0.0802859
	115	0.968698	0.0410601	0.972099	0.038776			115	0.990399	0.080622	0.998607	0.080622
	120	0.972883	0.041048	0.978194	0.0486932			120	0.998333	0.0921935	0.996304	0.0921935

## Sheet: Figure 2e
Figure 2e	LoD original vs. improved one step SHERLOCK
	Target RNA concentration	Original			Improved
		Rep 1	Rep 2	Rep 3	Rep 1	Rep 2	Rep 3
	10^6	11998	16260	11500	57687	51322	51470
	10^5	2298	2628	2598	57522	50918	51096
	10^4	1148	1716	1861	58058	52156	51365
	10^3	1084	1652	1837	44691	32591	37010
	100	1091	1694	2024	16952	4164	10830
	10	1077	1794	1970	7372	7810	1239
	NTC	2098	1327	1395	2506	2243	2626

## Sheet: Figure 2f
Figure 2f	Lateral flow
	Target RNA concentration	Pixel intensity at band
	10^4	5698.4
	10^3	5623.74
	100	1506.36
	50	373.678
	10	275.971
	NTC	104.364

## Sheet: Figure 2g
Figure 2g	Samples
		Cases		Controls
		Mean	SD	Mean	SD
		36484.7	13517.6	3750.33	2324.88
		46725.7	1835.4	3861	1619.84
		45044.3	1073.86	3076.33	1928.92
		48177.7	1288.84	5101.67	3475.15
		45220.7	2649.14	3802	1564.69
				3792	1528.24

## Sheet: Figure 3b
Figure 3b	HUDSON
		Heat only		HUDSON only		HUDSON + RNase inhibitors		No HUDSON, no heat
		Rep 1	Rep 2	Rep 1	Rep 2	Rep 1	Rep 2	Rep 1	Rep 2
	UTM	4829	4740	2557	2698	177	219	19375	18248
	Saliva	3006	3010	1450	1430	218	218	18748	18483
	PBS	102	118	113	112	121	108	176	192

[truncated: 13 more sheets: Figure 3g, Sup. Fig. 1c, Sup. Fig. 1d, Sup. Fig. 2a, Sup. Fig. 2b, Sup. Fig. 2c, Sup. Fig. 2d, Sup. Fig. 2e, Sup. Figure 3, Sup. Figure 4, Sup. Figure 5a, Sup. Figure 5b, Sup. Figure 11]
